# Supplementary material for: Signatures of Selection in Composite Vrindavani Cattle of India
Source: Front Genet. 2020 Dec 18;11:589496. doi: 10.3389/fgene.2020.589496 (PMC7775581; doi:10.3389/fgene.2020.589496)
Supplement: Supplementary file 1 [file Data_Sheet_1.xlsx]

## Sheet: S1. iHS
Table S1: List of the significant integrated haplotype score measures (iHS) for the single-nucleotide polymorphism (SNP) markers and their closest genes, with information on the Bos taurus chromosome (BTA) position
CHR	START	END	iHS	GENE
14	30355171	30448182	3.91399	DNAJC5B
11	77798022	77927967	3.63112	TDRD15, APOB
3	89219877	89464197	3.57057	C8A, FYB2
3	75039363	75644478	3.54523	LRRC7
11	73971560	74224519	3.48396	ENSBTAG00000054828, DNMT3A, POMC, EFR3B
11	82677576	83207199	3.40488	DDX1, NBAS
1	57570680	57681112	3.39812	ENSBTAG00000040144, CD200R1L
3	88677121	89136086	3.38367	DAB1
2	61535026	61675889	3.29171	LCT, UBXN4, R3HDM1, MIR128-1
3	65667175	65807163	3.2702	ADGRL4
15	61161268	61371379	3.26008	MPPED2
12	16492597	16706784	3.23885	LRCH1
3	64421008	64423014	3.19424	ENSBTAG00000052602
10	58061475	58253370	3.18502	ENSBTAG00000005429, MYO5C, GNB5, U6
10	55636874	56319410	3.1667	UNC13C
14	69781691	69827840	3.16411	VIRMA, ENSBTAG00000050204
4	94144405	94443596	3.15393	CEP41, ENSBTAG00000054642, ENSBTAG00000052730, ENSBTAG00000048995, MEST, bta-mir-335,COPG2
3	70212113	70321672	3.15391	TNNI3K, ENSBTAG00000051817, ENSBTAG00000050657
15	58385523	58422131	3.14773	BDNF
14	24365744	24432635	3.12672	FAM110B
8	95557831	95557935	3.10936	U6
2	53739155	53888583	3.09902	KYNU
3	77246899	77249257	3.09725	DIRAS3
11	50204211	50483750	3.09288	DNAH6
3	69734961	69738493	3.08722	ENSBTAG00000049737
3	86213982	86718004	3.08515	FGGY
15	56896688	57415989	3.07858	ANO3, MUC15, SLC5A12
20	35840757	35952005	3.06938	LIFR, ENSBTAG00000052650
3	78957184	79406648	3.0641	PDE48
3	85704934	85911897	3.04778	C3H1orf87, CYP2J2
12	46886913	46892248	3.03239	ENSBTAG00000053316
15	37935445	38095528	3.02251	PDE38
3	85428412	85428575	3.02177	U1
4	74443217	74587244	3.02138	CFAP69, FAM237B, GTPBP10, HUS1
15	65403011	65460366	3.01834	APIP, PDHX, ENSBTAG00000044322
14	63800447	63824684	3.01227	ANKRD46, ENSBTAG00000054554
14	55973618	56023743	3.01209	EMC2

## Sheet: S2. XP-EHH
Table S2: Pairwise XP-EHH of Vrindavani with its Parent breed
Breed_under_selection	CHR	START	END	XP-EHH	GENE
VRINDAVNI-BSW
BSW	6	90856295	91130984	3.39613	CXCL9, ART3,CXCL10, CXCL11, NUP54, SCARB2
BSW	6	92412054	92527559	3.02954	CNOT6L
VRINDAVNI-HF
HOL	5	56449519	56602525	3.09096	ENSBTAG00000049045, ENSBTAG00000049081, ENSBTAG00000050051, RDH16, SDR9C7
HOL	9	59679581	59744280	3.12244	MAP3K7
HOL	9	60047260	60341240	3.1062	BACH2
HOL	9	61102065	61898259	3.31243	RNGTT,CNR1,SPACA1
HOL	9	65275990	65543729	3.01145	MRAP2, CYB5R4
VRI	15	43910845	44152165	3.01145	TRIM66, STK33
HOL	9	60351728	60550024	3.26709	GJA10,CASP8AP2,U7,MDN1
VRINDAVNI-JERSEY
VRI	11	77398097	77398184	3.02684	bta-mir-2285af-1
VRI	16	21125785	21357135	3.5325	SPATA17
VRI	16	21737328	21791045	3.02663	RRP15
JER	18	9006694	9250000	3.13843	ENSBTAG00000054821
JER	18	9350020	10154230	3.82788	CDH13
JER	18	10690109	10933879	3.00305	MEAK7,COTL1,KLHL36,USP10
JER	18	12468993	12583790	3.19481	ENSBTAG00000050591, ENSBTAG00000051264
VRI	2	55584017	56790873	3.46455	LRP1B
JER	20	22017006	22305654	3.29798	GPBP1, MIER3, ENSBTAG00000053164
JER	21	57478772	57752955	3.20252	GOLGA5, CHGA,ITPK1
VRI	25	31151509	31151603	3.01329	U6
JER	27	12868910	12869160	3.45331	7SK
JER	3	97586687	97733398	3.20329	ENSBTAG00000012722
JER	3	100332768	100517388	3.29101	IPP,TMEM,GPBP,CCDC17,NASP,AKR1A1, ENSBTAG00000051822
JER	3	43536420	43596800	3.49354	PALMD
VRI	3	67430365	67814273	3.07597	PIGK, ST6GALNAC5
VRI	4	38152730	38303062	3.33814	CACNA2D1, 7SK
VRI	4	52282339	52676052	3.14937	TFEC,U6, ENSBTAG00000052168
VRI	4	52750000	52900000	3.26184
JER	5	56449519	56602525	3.16915	RDH16,SDR9C7, ENSBTAG00000049045, ENSBTAG00000049081, ENSBTAG00000050051, ENSBTAG00000055155
JER	6	100718857	101279063	3.08665	ARHGAP24, MAPK10
JER	6	103283408	103662790	3.37616	ENSBTAG00000049457, CRMP1, EVC, EVC2
JER	6	104587343	104705746	3.00091	STX18
JER	6	104853328	105216475	3.19512	TMEM128, OTOP1, DRD5,SLC2A9
JER	7	41681668	41792105	3.08917	O2AJ1, ENSBTAG00000051864, ENSBTAG00000049479
JER	27	11050000	11500000	3.48375
VRI	25	29950000	30300000	3.69766
VRI	2	54450000	54850000	3.24905
VRI	2	55850000	56250000	3.46455
VRINDAVNI-HARIANA
VRI	1	105877308	105908063	3.2854	OTOL1
VRI	1	106150166	106186579	3.03861	NMD3
VRI	1	106405113	106590503	3.3176	PPM1L, ENSBTAG00000055054
VRI	1	108967043	109414482	3.03973	RSRC1
VRI	2	55650000	55950000	3.20249
VRI	2	56400000	56600000	3.38901	LRP1B
VRI	2	57300000	57800000	3.57195	ENSBTAG00000052556
VRI	3	61700000	62300000	3.47918
VRI	3	62436807	63147752	3.40643	ADGRL2
VRI	3	64100000	64250000	3.06391
VRI	3	71250000	71400000	3.1003
VRI	4	91811881	91840881	3.43581	GCC1, ARF5,FSCN3, PAX4
VRI	4	91873756	92296106	3.32765	SND1, LRRC4
HAR	8	55050000	55200000	3.03515
VRI	16	22750000	22900000	3.10613
HAR	18	13225247	13450245	4.05464	KLHDC4, SLC7A5, CA5A, BANP
HAR	20	2381094	2641564	3.02548	KNIP1
HAR	23	39355962	39454562	3.13708	DEK, KDM1B, 5S_rRNA, TPMT
VRI	25	31150000	31300000	3.01612	U6
VRI	25	31400000	32050000	3.77474
HAR	28	27453539	27963222	3.30784	SLC29A3, CDH23

## Sheet: S3. FST
Table S3: Pairwise FST of Vrindavani with its Parent breeds
CHR	START	END	FST	GENES
VRINDAVNI-BSW
1	4957550	4957550	0.779476	ENSBTAG00000044154
2	54650000	54800000	0.798103
2	108944090	108947212	0.806916	ENSBTAG00000054256
4	3250000	3400000	0.913312
4	3750000	3900000	0.800604
4	4582609	4879280	0.784518	COBL
4	73700000	73850000	0.820869
5	26867427	27002595	0.793504	SOAT2, IGFBP6, SPRYD3, TNS2, EIF4B,KRT18
6	52300000	52450000	0.820178
6	66500000	66652182	0.796246	CORIN, NFXL1
6	70166692	70254044	0.892694	KIT
6	72097152	72361031	0.785592	SPINK2B, REST, NOA1A
7	41773074	41860266	0.81396	ENSBTAG00000051864, ENSBTAG00000049479, ENSBTAG00000052782, OR2L13, ENSBTAG00000048025
7	42177814	42286063	0.855012	OR2G6, ENSBTAG00000054428, ENSBTAG00000021098, ENSBTAG00000001901, ENSBTAG00000053601, ENSBTAG00000048753
7	45300000	45450000	0.916917
7	46550000	46700000	0.875606
7	48367043	48947295	0.803656	SPOCK1
8	50920779	51098110	0.84616	ENSBTAG00000051504, ENSBTAG00000042259, ENSBTAG00000043072, C8H9orf40, CARNMT1
8	109600000	109750000	0.779476
10	36719642	36909769	0.828291	CHP1, OIP5,NUSAP1,NDUFAF1,RTFI
10	37485317	37700215	0.849081	PLA2G4D, PLA2G4F, VPS39,TMEM87A, GANC
10	57848520	58179382	0.820159	MYO5A,bta-mir-1248-2, MYO5C, ENSBTAG00000044748
12	62650000	62800000	0.828291
13	53196957	53359460	0.785592	SIRPA, ENSBTAG00000048087
14	12378291	12601864	0.793504	ENSBTAG00000052059, ENSBTAG00000050793, ENSBTAG00000055195, ENSBTAG00000054118, ENSBTAG00000049835, ENSBTAG00000050179
14	19129765	19406228	0.783445	SPIDR
16	22523711	22526225	0.785592	ENSBTAG00000049406
16	36784549	37128086	0.823877	NME7, BLZF1, ENSBTAG00000024548, CCDC181,SLC19A2
16	37159073	37284986	0.812904	F5, SELP
16	48350000	48550000	0.914249
24	21736928	21991645	0.875606	ZNF397, ZSCAN30, ENSBTAG00000015315, MAPRE2
24	23839854	24195827	0.784518	CCDC178
24	55700000	55850000	0.827424
27	10600000	10750000	0.849713
29	4400000	4550000	0.819844
VRINDAVNI-HF
1	3966946	4358253	0.624682	ENSBTAG00000051337, TIAM1
2	33901113	34058080	0.66628	KCNH7
2	45500000	45650000	0.666469
2	55584017	56790873	0.662759	LRP1B
4	39939436	40145312	0.711739	SEMA3C
4	44653832	45211015	0.663887	RELN
4	52546378	52676052	0.688129	ENSBTAG00000052168, U6
4	82533901	82793813	0.643835	ENSBTAG00000000144, ENSBTAG00000053474, ENSBTAG00000055254, ENSBTAG00000002859, ENSBTAG00000049399, LSM8
4	83911360	83946737	0.645501	ENSBTAG00000006152, ENSBTAG00000031464
4	87783954	87862973	0.785809	IQUB
4	89650000	89800000	0.707574
5	110197351	110358382	0.622651	DMC1, U6, FAM2271, CBY1,TOMM22, GTPBP1
6	13639445	13639576	0.626405	ENSBTAG00000044440
7	53810968	54280637	0.621636	ARHAGAP26
7	56400000	56550000	0.689938
7	67575790	68016498	0.677417	SGCD
8	35000000	35150000	0.642681
8	87442202	87548201	0.638187	ENSBTAG00000045054, ENSBTAG00000055211
8	90350000	90500000	0.644476
8	97679144	97679244	0.675645	U6
8	110885179	110951725	0.675645	DCDC2C, ALLC
9	86800152	86962347	0.653173	GINM1,	KATNAI,	NUP43,
11	104592021	104777976	0.66542	VAV2
12	64650000	64800000	0.725361
14	18800000	18950000	0.685438
14	24365744	24624435	0.715586	FAM110B,UBXN2B, ENSBTAG00000047136, ENSBTAG00000051748
14	27737786	27998050	0.638102	NKAIN3
14	29113789	29124466	0.661833	ENSBTAG00000055090, bta-mir-124a-2
16	52000725	52251893	0.624698	CASP9,CELA2A, CTRC, EFHD2, FHAD1
16	59915002	59925320	0.633815	TEX35
19	14587761	14757836	0.63795	MMP28, C19H17orf50, GAS2L2, RASL10B, AP2B1
19	63450000	63600000	0.67655
20	11397628	11480087	0.664588	PIK3R1
22	13851219	14402472	0.741925	ULK4, ENSBTAG00000054498
24	38091069	38356764	0.642707	ENSBTAG00000052283
VRINDAVANI-JERSEY
2	25753839	26211202	0.807524	MYO3B
2	35855477	36075061	0.83327	RBMS1, ENSBTAG00000047240
2	39100000	39250000	0.825313
2	47896215	47896544	0.907216	PTMA
2	87843246	88046645	0.780244	SATB2
4	75450000	75600000	0.830277
4	78550000	78700000	0.817861
4	85491227	85814161	0.832607	CPED1
5	53500000	53650000	0.782677
5	82983642	83572811	0.779398	ITPR2
6	49150000	49300000	0.781665
7	43450410	43635409	0.868376	KISS1R, ARID3A, WDR18, GRIN3B, TMEM259,CNN2, ABCA7, ARHGAP45, POLR2E,GPX4, SBNO2
7	45300000	45450000	0.911851
7	46799693	46936586	0.868376	H2AFY, TIFAB
7	46850000	47000000	0.859523
8	102470399	102652291	0.759987	SLC31A1, CDC26, PRPF4, RNF183, WDR31, BSPRY, HDHD3,ALAD, PGM3, RWDD2A, ME1
9	23100000	23250000	0.806964
10	37485317	37700215	0.931247	PLA2GD, PLA2G4F, VPS39, GANC
11	28100000	28250000	0.794281
12	45200000	45350000	0.784267
12	65755349	66788079	0.860865	GPC5
14	12378291	12601864	0.782677	ENSBTAG00000052059, ENSBTAG00000050793, ENSBTAG00000055195, ENSBTAG00000054118, ENSBTAG00000049835, ENSBTAG00000050179
14	27737786	27998050	0.808695	NKAIN3
15	43374690	43612623	0.812329	DENND5A, SCUBE2, NRIP3
19	62212833	62240091	0.795469	AXIN2
20	12417798	12621942	0.765647	CD180, MAST4
22	59192424	59355012	0.760277	RAB7A, RPN1, ENSBTAG00000030941, ENSBTAG00000051509, GATA2
24	39439722	39587034	0.812329	ENSBTAG00000049449
27	11550000	11700000	0.842777
27	14872061	15072825	0.832607	IRF2, CASP3
27	19986516	20175208	0.83327	CNOT7, ZDHHC, MICU3
27	33700000	33850000	0.802753
27	40550000	40700000	0.809353
28	5218869	5285654	0.882852	SIPA1L2, bta-mir-2285at-4
VRINDAVANI-HARIANA
1	146800000	146950000	0.853523	ENSBTAG00000046447
3	72180622	72181690	0.877644	ENSBTAG00000006600
3	78274131	78408732	0.924602	SLC35D1, MIER1
3	83556891	83936160	0.857706	PATJ
7	17503879	17633496	0.860245	ADGRE1, ENSBTAG00000038981
7	81401606	81711503	0.846583	SSBP2
8	6536827	6636747	0.858975	ENSBTAG00000052081, FBXOB, CEP44, ENSBTAG00000049148
8	71850000	72000000	0.874378
8	81850000	82000000	0.88057	FANCC
8	105642638	106693624	0.874378	ASTN2
8	106660224	106660365	0.846502	ENSBTAG00000053221
11	54799681	55985486	0.853523	CTNNA2
11	82736891	83207199	0.846583	NBAS
15	31274172	31606902	0.877644	GRIK4
15	79929893	80024934	0.853523	ENSBTAG00000052245, ENSBTAG00000037928, ENSBTAG00000038539
17	20550000	20700000	0.868956
18	2259179	2451062	0.855974	WDR59, ZNRF1
21	31842786	32020041	0.87124	SCAPER, ENSBTAG00000052779
22	7649885	7908960	0.87207	UBP1, U6, CLASP2
23	13699642	13889103	0.858975	DAAM2, MOCS1

## Sheet: S4. GO Terms
TableS4: Significant GOTerms for the commonly detected genes by three methods(iHS , XP-EHH and Fst)
Category	Term	P-value
GOTERM_BP_DIRECT	GO:0009615~response to virus	0.03
GOTERM_BP_DIRECT	GO:0009791~post-embryonic development	0.05
GOTERM_CC_DIRECT	GO:0016459~myosin complex	0.03
GOTERM_CC_DIRECT	GO:0005783~endoplasmic reticulum	0.04
GOTERM_MF_DIRECT	GO:0005524~ATP binding	0.02
GOTERM_MF_DIRECT	GO:0003774~motor activity	0.04
